# Supplementary material for: Isotope analysis combined with DNA barcoding provide new insights into the dietary niche of khulan in the Mongolian Gobi
Source: PLoS One. 2021 Mar 29;16(3):e0248294. doi: 10.1371/journal.pone.0248294 (PMC8006982; doi:10.1371/journal.pone.0248294)
Supplement: S3 File — (ZIP) [file pone.0248294.s013.zip]

Archive with 9 entries (9 files):
- Khulan_diet_scripts/~$tabarcoding_pipeline.docx
- Khulan_diet_scripts/convert_bam2fq.sh
- Khulan_diet_scripts/derep_label.sh
- Khulan_diet_scripts/label_conv.sh
- Khulan_diet_scripts/merge.sh
- Khulan_diet_scripts/Metabarcoding_pipeline.docx
- Khulan_diet_scripts/pad_trim.sh
- Khulan_diet_scripts/qc_filt.sh
- Khulan_diet_scripts/trim_adaptor.sh
