# Supplementary material for: Isotope analysis combined with DNA barcoding provide new insights into the dietary niche of khulan in the Mongolian Gobi
Source: PLoS One. 2021 Mar 29;16(3):e0248294. doi: 10.1371/journal.pone.0248294 (PMC8006982; doi:10.1371/journal.pone.0248294)
Supplement: S3 File — (ZIP) [file pone.0248294.s013.zip › Khulan_diet_scripts/derep_label.sh]

#!/bin/bash


dir="/path_to/demultiplexed/sample/folder"


files=`ls $dir/*.fq`


echo "Files: $files"


for f in $files

do

    dest="${f%.*}.sc.fas"

    base="${f##*/}"


    echo -n "Started $base... "


    if [ ! -f $dest ];
 then
        /opt/usearch/usearch_10.0.240_i86linux32 -fastx_uniques $f -fastaout $dest -sizeout -strand both -relabel $f 
 echo "fertig"

    else

echo "Gibts schon !!!"

    fi

done
