# Supplementary material for: Isotope analysis combined with DNA barcoding provide new insights into the dietary niche of khulan in the Mongolian Gobi
Source: PLoS One. 2021 Mar 29;16(3):e0248294. doi: 10.1371/journal.pone.0248294 (PMC8006982; doi:10.1371/journal.pone.0248294)
Supplement: S3 File — (ZIP) [file pone.0248294.s013.zip › Khulan_diet_scripts/merge.sh]

 #!/bin/bash

dir="/path_to/demultiplexed/read/folder"

files=`ls $dir/*.fastq`

echo "Files: $files"

for f in $files
do
    dest="${f%.*}.merge.fq"
    base="${f##*/}"

    echo -n "Started $base... "

    if [ ! -f $dest ]; then
        /opt/FLASH-1.2.11/flash -I -O -M 250 -t 8 -z -o $base -d /path_to/merged_read/folder $f
	echo "fertig"
    else
	echo "Gibts schon !!!"
    fi
done
