# Supplementary material for: Isotope analysis combined with DNA barcoding provide new insights into the dietary niche of khulan in the Mongolian Gobi
Source: PLoS One. 2021 Mar 29;16(3):e0248294. doi: 10.1371/journal.pone.0248294 (PMC8006982; doi:10.1371/journal.pone.0248294)
Supplement: S3 File — (ZIP) [file pone.0248294.s013.zip › Khulan_diet_scripts/pad_trim.sh]

#!/bin/bash


dir="/path_to/quality_filtered/files/"


files=`ls $dir/*.fastq`


echo "Files: $files"


for f in $files


do
    

dest="${f%.*}.p"
    

base="${f##*/}"

    

echo -n "Started $base... "

    

if [ ! -f $dest ]; then
        
/opt/usearch/usearch_10.0.240_i86linux32 -fastx_truncate $f -padlen 250 -trunclen 220 -fastqout $dest
	

echo "fertig"
    

else
	

echo "Gibts schon !!!"
    

fi


done
