# Supplementary material for: Isotope analysis combined with DNA barcoding provide new insights into the dietary niche of khulan in the Mongolian Gobi
Source: PLoS One. 2021 Mar 29;16(3):e0248294. doi: 10.1371/journal.pone.0248294 (PMC8006982; doi:10.1371/journal.pone.0248294)
Supplement: S3 File — (ZIP) [file pone.0248294.s013.zip › Khulan_diet_scripts/qc_filt.sh]

#!/bin/bash

dir="/path_to/merged_and_trimmed/fastq/files/"

files=`ls $dir/*.tb.fastq`

echo "Files: $files"

for f in $files
do
    dest="${f%.*}.qc.fastq"
    base="${f##*/}"

    echo -n "Started $base... "

    if [ ! -f $dest ]; then
        fastq_quality_filter -q 20 -p 80 -Q 33 -i $f -o $dest
	echo "fertig"
    else
	echo "Gibts schon !!!"
    fi
done
