# Supplementary material for: Isotope analysis combined with DNA barcoding provide new insights into the dietary niche of khulan in the Mongolian Gobi
Source: PLoS One. 2021 Mar 29;16(3):e0248294. doi: 10.1371/journal.pone.0248294 (PMC8006982; doi:10.1371/journal.pone.0248294)
Supplement: S3 File — (ZIP) [file pone.0248294.s013.zip › Khulan_diet_scripts/trim_adaptor.sh]

#!/bin/bash


dir="/path_to/merged_reads/folder"


files=`ls $dir/*.fastq`


echo "Files: $files"


for f in $files

do

    dest="${f%.*}.t"

    base="${f##*/}"

    
echo -n "Started $base... "


    if [ ! -f $dest ]; then

        flexbar -r $f  -t $dest -a /path_to/adaptor_primers/file.fas --adapter-trim-end ANY -n 64

	echo "fertig"

    else

	echo "Gibts schon !!!"

    fi

done
